# Supplementary material for: Complex decision-making in pregnancy-associated infective endocarditis: a case series
Source: Eur Heart J Case Rep. 2026 Jan 28;10(2):ytag057. doi: 10.1093/ehjcr/ytag057 (PMC12908185; doi:10.1093/ehjcr/ytag057)
Supplement: ytag057_Supplementary_Data [file ytag057_supplementary_data.zip]

Archive with 7 entries (7 files):
- Video 1 - Case 1 - TTE.mp4
- Video 2 - Case 1 - TTE with Color Doppler.mp4
- Video 3 - Case 1 - Intraop TEE.mp4
- Video 4 - Case 1 - Intraop TEE with Color Doppler.mp4
- Video 5 - Case 1 - Intraop TEE with Prosthetic Valve.mp4
- Video 6 - Case 2 - TEE.mp4
- Video 7 - Case 2 - TEE with Color Doppler.mp4
